# Supplementary material for: PROTEIN PHOSPHATASE 2C08, a Negative Regulator of Abscisic Acid Signaling, Promotes Internode Elongation in Rice
Source: Int J Mol Sci. 2023 Jun 28;24(13):10821. doi: 10.3390/ijms241310821 (PMC10341765; doi:10.3390/ijms241310821)
Supplement: Supplementary file 1 [file ijms-24-10821-s001.zip]

Archive with 1 entries (1 files):
- ijms-2456062-supplementary.pdf
